# Supplementary material for: Association of SARS-CoV-2 genomic load trends with clinical status in COVID-19: A retrospective analysis from an academic hospital center in New York City
Source: PLoS One. 2020 Nov 17;15(11):e0242399. doi: 10.1371/journal.pone.0242399 (PMC7671536; doi:10.1371/journal.pone.0242399)
Supplement: S1 Raw data — (XLSX) [file pone.0242399.s001.xlsx]

## Sheet: demographics
PtNumber	PtSex	ethnicity	age	BMI
1	M	white	58	28.04
2	M	white	69	31.14
3	M	other	53	24.33
4	M	white	76	35.44
5	M	other	49	25.97
6	M	white	76	21.77
7	F	white	84	24.96
8	M	other	78	23.08
9	F	asian	83	24.8
10	M	other	65	31.17
11	F	white	64	20.41
12	M	asian	24	18.58
13	F	unknown	91	27.08
14	M	unknown	91
15	M	white	83	30.21
16	M	hispanic	58	28.07
17	M	white	85	28.11
18	M	white	63	47.33
19	F	white	75	28.5
20	M	asian	29	23.93
21	M	white	64	28.19
22	M	other	58	25.41
23	F	AA	68	21.56
24	M	other	20	30.7
25	F	white	91	25.63
26	M	asian	83	23.3
27	F	hispanic	68	31.66
28	M	white	65	25.12
29	M	other	29	48.91
30	M	white	54	22.81
31	F	asian	48	34.25
32	M	AA	69	18.48
33	F	AA	19	23.38
34	M	white	52	21.67
35	M	white	77	31.03
36	F	white	85	21.61
37	M	asian	66	21.97
38	F	other	59	34.34
39	F	white	101	27.99
40	M	unknown	61	21.43
41	M	white	90	18.25
42	M	other	75	20.98

## Sheet: reason for repeat testing
Ptnumber	reason for repeat testing
1	readmission
2	discharge
3	readmission
4	discharge
5	study enrollment requirement
6	discharge
7	discharge
8	discharge
9	discharge
10	study enrollment requirement
11	discharge
12	discharge
13	discharge
14	discharge
15	discharge
16	study enrollment requirement
17	discharge
18	study enrollment requirement
19	discharge
20	discharge
21	study enrollment requirement
22	study enrollment requirement
23	discharge
24	B-ALL patient about to receive chemotherapy
25	discharge
26	discharge
27	study enrollment requirement
28	study enrollment requirement
29	discharge
30	readmission
31	discharge
32	discharge
33	d/c precautions
34	study enrollment requirement
35	study enrollment requirement
36	discharge
37	study enrollment requirement
38	readmission
39	discharge
40	discharge
41	discharge
42	discharge

## Sheet: charlson.commorbidities
Pt number	CCI	COPD	ASTHMA	CYSTIC FIBROSIS	BRONCHIECTASIS	OSA	ILD	any pulmonary comorbidity	smoking (never1,former2,current3)	IMMUNOSUPPRESSANTS	TRANSPLANT SOLID	HSCT	HTN
1	5	no	no	no	no	no	no	no	1	tacro, mmf, prednisone	kidney	no	yes
2	5	no	no	no	no	yes	no	yes	2	no	no	no	yes
3	5	no	no	no	no	no	no	no	2	no	no	no	yes
4	5	no	no	no	no	no	no	no	1	no	no	no	yes
5	3	no	yes	no	no	no	no	yes	1	tacrolimus	heart/kidney	no	no
6	3	no	no	no	no	no	no	no	2	no	no	no	yes
7	6	yes	yes	no	no	no	no	yes	1	no	no	no	yes
8	11	yes	no	no	no	no	no	yes	2	no	no	no	yes
9	4	no	no	no	no	no	no	no	1	no	no	no	no
10	2	no	yes	no	no	yes	no	yes	1	no	no	no	yes
11	3	no	no	no	no	no	no	no	1	no	no	no	no
12	2	no	no	no	no	no	no	no	1	prednisone	no	yes	no
13	4	no	no	no	no	no	no	no	1	no	no	no	yes
14	5	no	no	no	no	no	no	no	1	no	no	no	yes
15	5	no	no	no	no	no	no	no	1	no	no	no	yes
16	2	no	no	no	no	no	yes	yes	2	yes	yes (lung)	no	yes
17	5	no	no	no	no	no	no	no	2	no	no	no	yes
18	4	yes	no	no	no	no	no	yes	3	no	no	no	yes
19	7	no	no	no	no	no	no	no	1	no	no	no	no
20	0	no	yes	no	no	no	no	yes	1	no	no	no	no
21	4	no	no	no	no	no	no	no	1	no	no	no	no
22	1	no	no	no	no	no	no	no	2	no	no	no	no
23	4	no	no	no	no	no	no	no	2	no	no	no	yes
24	2	no	no	no	no	no	no	no	1	yes, 6p + MTX	no	no	no
25	4	no	no	no	no	no	no	no	1	no	no	no	yes
26	5	no	no	no	no	no	no	no	1	no	no	no	yes
27	14	no	no	no	no	no	no	no	2	yes (tacro, pred)	yes (liver)	no	no
28	3	no	no	no	no	no	no	no	1	no	no	no	no
29	0	no	no	no	no	no	no	no	3	no	no	no	no
30	1	no	no	no	no	no	no	no	1	no	no	no	no
31	0	no	yes	no	no	no	no	yes	1	no	no	no	no
32	6	no	no	no	no	no	no	no	3	no	no	no	yes
33	0	no	no	no	no	no	no	no	1	no	no	no	no
34	1	no	no	no	no	no	no	no	1	no	no	no	no
35	3	no	no	no	no	no	no	no	1	no	no	no	yes
36	4	no	no	no	no	no	no	no	1	no	no	no	yes
37	3	no	no	no	no	no	no	no	1	no	no	no	yes
38	11	no	no	no	no	no	no	no	1	yes, tacro+mmf+prednison	kidney	no	yes
39	7	yes	yes	no	yes	no	no	yes	1	no	no	no	yes
40	8	no	no	no	no	no	no	no	2	no	no	no	yes
41	8	no	no	no	no	no	no	no	1	no	no	no	no
42	3	no	no	no	no	no	no	no	1	no	no	no	yes

## Sheet: SOFA.Ct value
PtNumber	day of sample post symptom onset	SOFA score	cycle threshold
1	5	2	29.1
1	18	1	25.5
2	10	3	32.7
2	20	1	38.4
3	4	4	21
3	18	5	33.6
4	7	2	31.9
4	21	0	39
5	1	8	23.3
5	10	3	28.4
6	9	4	22.3
6	24	2	41.6
7	10	2	28.5
7	16	0	29.6
7	18	0	29.5
8	3	8	29.6
8	19	4	37.9
9	7	2	25.5
9	13	0	42.6
10	6	4	43
10	10	4	34.3
11	2	6	26.1
11	8	2	19.4
12	5	0	24.2
12	12	0	26.9
13	10	2	28.6
13	22	2	41.5
14	6	1	19.2
14	12	2	34.2
14	14	0	39.5
15	7	3	29.3
15	11	3	33.9
15	7	1	44
16	2	5	30.3
16	9	5	24.3
16	12	5	28.2
17	14	2	32.4
17	17	0	39.5
18	2	2	32.3
18	5	2	38
19	1	2	34.8
19	7	1	42.2
19	9	1	39.7
19	11	0	41.1
19	13	1	40.2
19	15	0	40.1
19	17	0	41.2
19	19	0	39.2
19	21	0	38.2
19	23	0	43
20	7	3	32.4
20	19	1	37
20	23	2	37.4
21	14	2	31.5
21	17	2	37.6
22	14	2	36.4
22	26	2	43.3
23	3	0	36.2
23	7	0	42.2
24	2	2	18.8
24	14	1	35.2
25	2	2	23.1
25	5	2	25.6
25	7	1	26.8
25	10	0	35.6
25	12	0	42.6
25	14	0	41.5
26	21	3	17.2
26	29	2	37.6
26	31	0	41.9
27	1	1	15.4
27	7	2	28.4
28	21	3	34.9
28	38	9	35.8
29	22	5	37.3
29	34	2	34.7
29	41	1	40.2
30	3	2	41.5
30	25	0	41.1
31	23	3	39.2
31	29	6	35.8
31	34	4	34.4
31	41	5	31.8
32	11	3	34
32	31	1	36.6
33	1	3	33.7
33	12	1	38.2
33	20	1	41.1
34	3	2	32.9
34	6	2	39.7
35	8	3	37.7
35	11	6	42.2
35	25	9
36	2	2	30.7
36	14	0	34.5
37	16	5	40.4
37	19	6	39.8
38	3	0	21.9
38	7	2	29.1
38	10	2	27.8
39	3	2	24.7
39	16	2	27.6
40	1	2	23.1
40	10	1	32.9
40	14	1	26.9
41	18	0	35.5
41	22	0	41.5
41	26	0	40.8
42	7	0	42
42	12	0	40.2
42	13	0	37.9

## Sheet: outcomes
Pt number	ETT	death
1	no	no
2	no	no
3	no	no
4	no	no
5	yes	yes
6	yes	no
7	no	no
8	no	no
9	no	no
10	no	no
11	no	no
12	no	no
13	no	no
14	no	no
15	no	no
16	no	no
17	no	no
18	no	no
19	no	no
20	yes	no
21	yes	no
22	no	no
23	no	no
24	no	no
25	no	no
26	no	no
27	no	no
28	yes	no
29	yes	no
30	no	no
31	yes	no
32	yes	no
33	no	no
34	no	no
35	yes	no
36	no	no
37	yes	yes
38	yes	yes
39	no	hospice
40	no	hospice
41	no	hospice
42	no	no
